# Supplementary material for: Spatiotemporal dynamics of culturable endophytic microorganisms in Peucedanum praeruptorum Dunn and screening for plant growth-promoting strains
Source: Front Plant Sci. 2026 Apr 27;17:1811872. doi: 10.3389/fpls.2026.1811872 (PMC13158224; doi:10.3389/fpls.2026.1811872)
Supplement: Supplementary Table S1 — Identification results of fungal ITS gene sequences. [file Table1.xlsx]

## Sheet: Sheet1
Strain	BLAST Result	GenBank Accession No.	Similarity (%)
G1	Aspergillus foetidus	NR_163668.1	100
G2	Botryotinia ranunculi	NR_164278.1	99.42
G3	Botryotinia ranunculi	NR_164278.1	99.42
G4	Aspergillus assiutensis	NR_151787.1	100
G5	Botryotinia ranunculi	NR_164278.1	99.43
G6	Aspergillus foetidus	NR_163668.1	100
G7	Rhizopus azygosporus	NR_103653.1	98.91
G8	Penicillium polonicum	NR_103687.1	100
G9	Aspergillus foetidus	NR_163668.1	100
G10	Penicillium polonicum	NR_103687.1	100
G11	Mucor racemosus f. racemosus	NR_126135.1	98.8
G12	Aspergillus foetidus	NR_163668.1	100
G13	Penicillium chrysogenum	NR_077145.1	100
G14	Aspergillus assiutensis	NR_151787.1	100
G15	Penicillium polonicum	NR_103687.1	100
G16	Marasmius ferrugineodiscus	NR_198337.1	98.39
G17	Paecilomyces tenuis	NR_184868.1	99.65
G18	Aspergillus aculeatus	NR_111412.1	99.65
G19	Penicillium polonicum	NR_103687.1	100
G20	Talaromyces adpressus	NR_171595.1	98.19
G21	Irpex alboflavescens	NR_182911.1	90.45
G22	Arcopilus globulus	NR_165922.1	100
G23	Penicillium polonicum	NR_103687.1	100
G24	Arcopilus globulus	NR_165922.1	100
G25	Alternaria alstroemeriae	NR_163686.1	99.82
G26	Arcopilus globulus	NR_165922.1	100
G27	Pseudothielavia arxii	NR_165589.1	99.08
G28	Arcopilus globulus	NR_165922.1	100
G29	Aspergillus welwitschiae	NR_137513.1	100
G30	Aspergillus foetidus	NR_163668.1	100
G31	Talaromyces annesophieae	NR_170732.1	99.29
G32	Paraphaeosphaeria sorghi	NR_190246.1	100
G33	Arcopilus globulus	NR_165922.1	100
G34	Arcopilus turgidopilosus	NR_147665.1	94.77
G35	Arcopilus globulus	NR_165922.1	100
G36	Arcopilus globulus	NR_165922.1	100
G37	Arcopilus turgidopilosus	NR_147665.1	94.77
G38	Arcopilus globulus	NR_165922.1	100
G39	Arcopilus globulus	NR_165922.1	100
G40	Arcopilus globulus	NR_165922.1	100
G41	Arcopilus globulus	NR_165922.1	100
G42	Arcopilus globulus	NR_165922.1	100
G43	Arcopilus globulus	NR_165922.1	100
G44	Arcopilus globulus	NR_165922.1	100
G45	Alternaria alstroemeriae	NR_163686.1	99.82
G46	Arcopilus globulus	NR_165922.1	100
G47	Arcopilus globulus	NR_165922.1	100
G48	Penicillium chrysogenum	NR_077145.1	100
G49	Aspergillus foetidus	NR_163668.1	98.95
G50	Aspergillus welwitschiae	NR_137513.1	100
G51	Aspergillus welwitschiae	NR_137513.1	100
G52	Aspergillus welwitschiae	NR_137513.1	100
G53	Arcopilus globulus	NR_165922.1	100
G54	Aspergillus welwitschiae	NR_137513.1	100
G55	Aspergillus welwitschiae	NR_137513.1	100
G56	Arcopilus globulus	NR_165922.1	100
G57	Arcopilus tangerinicapillus	NR_165923.1	98.09
G58	Penicillium flavigenum	NR_103695.1	100
G59	Cladosporium crousii	NR_148192.1	99.62
G60	Cladosporium crousii	NR_148192.1	99.62
G61	Aspergillus welwitschiae	NR_137513.1	100
J1	Aspergillus assiutensis	NR_151787.1	100
J2	Aspergillus welwitschiae	NR_137513.1	100
J3	Aspergillus aculeatus	NR_111412.1	99.65
J4	Aspergillus welwitschiae	NR_137513.1	99.82
J5	Aspergillus welwitschiae	NR_137513.1	100
J6	Aspergillus welwitschiae	NR_137513.1	99.83
J7	Aspergillus welwitschiae	NR_137513.1	99.83
J8	Aspergillus welwitschiae	NR_137513.1	100
J9	Aspergillus welwitschiae	NR_137513.1	100
J10	Aspergillus welwitschiae	NR_137513.1	99.64
J11	Aspergillus foetidus	NR_163668.1	100
J12	Albifimbria viridis	NR_153551.1	99.82
J13	Albifimbria viridis	NR_153551.1	100
J14	Colletotrichum kakiivorum	NR_163536.1	100
J15	Aspergillus welwitschiae	NR_137513.1	100
J16	Aspergillus assiutensis	NR_151787.1	99.82
J17	Aspergillus foetidus	NR_163668.1	100
J18	Didymella rosea	NR_136125.1	99.41
J19	Didymella rosea	NR_136125.1	99.41
J20	Penicillium polonicum	NR_103687.1	100
J21	Penicillium chrysogenum	NR_077145.1	100
J22	Aspergillus foetidus	NR_163668.1	100
J23	Aspergillus welwitschiae	NR_137513.1	100
J24	Didymella rosea	NR_136125.1	99.41
J25	Aspergillus assiutensis	NR_151787.1	99.82
J26	Didymella rosea	NR_136125.1	99.41
J27	Cladosporium endophyticum	NR_158360.1	99
J28	Diaporthe alnea	NR_147525.1	98.19
J29	Peroneutypa rubiformis	NR_158867.1	94.9
J30	Pichia kudriavzevii	NR_131315.1	99.57
J31	Aspergillus welwitschiae	NR_137513.1	100
J32	Didymella rosea	NR_136125.1	99.22
J33	Russula subpectinatoides	NR_198115.1	94.27
J34	Hypoxylon endophyticum	NR_189845.1	99.47
J35	Hypoxylon endophyticum	NR_189845.1	99.47
J36	Pichia kudriavzevii	NR_131315.1	99.57
J37	Hypoxylon endophyticum	NR_189845.1	99.65
J38	Aspergillus welwitschiae	NR_137513.1	100
J39	Aspergillus welwitschiae	NR_137513.1	100
J40	Pinibarrenia chlamydospora	NR_198718.1	87.22
J41	Alternaria alstroemeriae	NR_163686.1	99.81
J42	Cladosporium oxysporum	NR_152267.1	100
J43	Aspergillus foetidus	NR_163668.1	100
J44	Arcopilus globulus	NR_165922.1	100
J45	Aspergillus assiutensis	NR_151787.1	100
J46	Didymella rosea	NR_136125.1	99.41
J47	Didymella rosea	NR_136125.1	99.41
J48	Xylaria longissima	NR_147567.1	95.58
J49	Aspergillus welwitschiae	NR_137513.1	99.82
J50	Colletotrichum incanum	NR_160812.1	100
J51	Diaporthe sojae	NR_147542.1	99.64
J52	Pestalotiopsis telopeae	NR_147545.1	99.83
J53	Aspergillus welwitschiae	NR_137513.1	99.64
J54	Hypoxylon endophyticum	NR_189845.1	99.66
J55	Arthropsis truncata	NR_159641.1	85.94
J56	Irpex alboflavescens	NR_182911.1	90.2
J57	Aspergillus foetidus	NR_163668.1	100
Y1	Didymella rosea	NR_136125.1	99.41
Y2	Colletotrichum aeschynomenes	NR_120133.1	100
Y3	Didymella rosea	NR_136125.1	99.24
Y4	Colletotrichum aeschynomenes	NR_120133.1	100
Y5	Colletotrichum aeschynomenes	NR_120133.1	100
Y6	Colletotrichum aeschynomenes	NR_120133.1	100
Y7	Colletotrichum aeschynomenes	NR_120133.1	100
Y8	Colletotrichum aeschynomenes	NR_120133.1	100
Y9	Colletotrichum aeschynomenes	NR_120133.1	100
Y10	Colletotrichum aeschynomenes	NR_120133.1	100
Y11	Colletotrichum aeschynomenes	NR_120133.1	100
Y12	Trichoderma parareesei	NR_138453.1	99.83
Y13	Trichoderma reesei	NR_120297.1	99.84
Y14	Trichoderma reesei	NR_120297.1	99.84
Y15	Trichoderma parareesei	NR_138453.1	99.67
Y16	Aspergillus welwitschiae	NR_137513.1	100
Y17	Colletotrichum aeschynomenes	NR_120133.1	100
Y18	Aspergillus assiutensis	NR_151787.1	99.81
Y19	Aspergillus assiutensis	NR_151787.1	99.82
Y20	Aspergillus foetidus	NR_163668.1	100
Y21	Colletotrichum phyllanthi	NR_111698.1	100
Y22	Colletotrichum aeschynomenes	NR_120133.1	100
Y23	Aspergillus welwitschiae	NR_137513.1	100
Y24	Colletotrichum aeschynomenes	NR_120133.1	100
Y25	Colletotrichum aeschynomenes	NR_120133.1	100
Y26	Colletotrichum aeschynomenes	NR_120133.1	100
Y27	Fusarium annulatum	NR_138275.1	99.63
Y28	Fusarium fujikuroi	NR_111889.1	99.81
Y29	Colletotrichum aeschynomenes	NR_120133.1	100
Y30	Lopadostoma gastrinum	NR_132030.1	86.84
Y31	Hypoxylon endophyticum	NR_189845.1	99.65
Y32	Aspergillus welwitschiae	NR_137513.1	99.83
Y33	Aspergillus foetidus	NR_163668.1	99.82
Y34	Apiospora chromolaenae	NR_168859.1	94.95
Y35	Aspergillus assiutensis	NR_151787.1	99.82
Y36	Penicillium chrysogenum	NR_077145.1	100
Y37	Aspergillus assiutensis	NR_151787.1	100
Y38	Nemania yunnanensis	NR_173237.1	94.97
Y39	Aspergillus aculeatus	NR_111412.1	99.47
Y40	Alternaria alstroemeriae	NR_163686.1	99.82
Y41	Penicillium chrysogenum	NR_077145.1	100
Y42	Didymella keratinophila	NR_158275.1	99.22
Y43	Didymella keratinophila	NR_158275.1	99.61
Y44	Didymella keratinophila	NR_158275.1	99.43
Y45	Alternaria alstroemeriae	NR_163686.1	99.81
Y46	Alternaria alstroemeriae	NR_163686.1	99.82
Y47	Penicillium chrysogenum	NR_077145.1	99.82
Y48	Cladosporium subcinereum	NR_148193.1	100
Y49	Aspergillus foetidus	NR_163668.1	100
Y50	Aspergillus versicolor	NR_131277.1	99.82
Y51	Pinibarrenia chlamydospora	NR_198718.1	87.25
Y52	Didymella rosea	NR_136125.1	99.41
Y53	Aspergillus foetidus	NR_163668.1	100
Y54	Aspergillus assiutensis	NR_151787.1	100
Y55	Aspergillus foetidus	NR_163668.1	99.82
