# Supplementary material for: Spatiotemporal dynamics of culturable endophytic microorganisms in Peucedanum praeruptorum Dunn and screening for plant growth-promoting strains
Source: Front Plant Sci. 2026 Apr 27;17:1811872. doi: 10.3389/fpls.2026.1811872 (PMC13158224; doi:10.3389/fpls.2026.1811872)
Supplement: Supplementary Table S2 — Identification results of bacterial 16S rRNA gene sequences. [file Table2.xlsx]

## Sheet: Sheet1
Strain	BLAST Result	GenBank Accession No.	Similarity (%)
PG1	Paenibacillus maysiensis	NR_165764.1	99.21
PG10	Streptomyces graminisoli	NR_125577.1	99.93
PG11	Roseomonas mucosa	NR_028857.1	99.93
PG12	Pseudomonas allii	NR_179337.1	99.71
PG13	Bacillus wiedmannii	NR_152692.1	99.71
PG14	Pseudomonas allii	NR_179337.1	99.85
PG2	Curtobacterium gossypii	NR_181607.1	99.71
PG3	Paenibacillus maysiensis	NR_165764.1	99.21
PG4	Curtobacterium gossypii	NR_181607.1	99.78
PG5	Paenibacillus maysiensis	NR_165764.1	99.15
PG6	Curtobacterium gossypii	NR_181607.1	99.78
PG7	Paenibacillus maysiensis	NR_165764.1	99.21
PG8	Curtobacterium oceanosedimentum	NR_104839.1	99.64
PG9	Staphylococcus taiwanensis	NR_181843.1	99.79
PJ1	Bacillus velezensis	NR_116240.1	99.71
PJ2	Priestia aryabhattai B8W22	NR_115953.1	99.78
PJ3	Alkalicoccobacillus gibsonii	NR_026143.1	99.64
PJ4	Brevibacillus massiliensis	NR_118322.1	98.20
PJ5	Bacillus stercoris	NR_181952.1	99.93
PJ6	Kocuria rhizophila	NR_026452.1	99.93
PY1	Cellulomonas pakistanensis	NR_125452.1	99.78
PY10	Curtobacterium gossypii	NR_181607.1	99.71
PY11	Curtobacterium flaccumfaciens pv. allii	NR_181874.1	100.00
PY12	Frigoribacterium faeni	NR_026511.1	99.31
PY13	Curtobacterium gossypii	NR_181607.1	99.34
PY14	Xanthomonas hydrangeae	NR_181958.1	99.93
PY15	Pseudomonas allii	NR_179337.1	99.85
PY16	Pseudomonas allii	NR_179337.1	99.49
PY17	Pseudomonas extremorientalis	NR_025174.1	99.79
PY18	Pseudomonas extremorientalis	NR_025174.1	99.79
PY19	Bacillus velezensis	NR_116240.1	99.72
PY2	Brevibacillus reuszeri	NR_113802.1	99.86
PY3	Cellulomonas pakistanensis	NR_125452.1	99.78
PY4	Pantoea endophytica	NR_178843.1	99.64
PY5	Pantoea endophytica	NR_178843.1	99.64
PY6	Curtobacterium flaccumfaciens pv. allii	NR_181874.1	99.86
PY7	Methylobacterium fujisawaense	NR_112232.1	99.93
PY8	Curtobacterium oceanosedimentum	NR_104839.1	99.78
PY9	Staphylococcus warneri	NR_025922.1	99.86
