# Supplementary material for: Spatiotemporal dynamics of culturable endophytic microorganisms in Peucedanum praeruptorum Dunn and screening for plant growth-promoting strains
Source: Front Plant Sci. 2026 Apr 27;17:1811872. doi: 10.3389/fpls.2026.1811872 (PMC13158224; doi:10.3389/fpls.2026.1811872)
Supplement: Supplementary Table S3 — Ratio of clear zone diameter to colony diameter (SI values) for screening dominant functional strains. [file Table3.xlsx]

## Sheet: Sheet1
Strain No.	inorganic phosphate solubilization	organic phosphate solubilization	potassium solubilization
G1		1.09±0.02	1.74±0.22
G2		1.95±0.13
G4			1.35±0.23
G6		1.37±0.05	1.20±0.08
G9			1.50±0.29
G12		1.54±0.14	1.51±0.08
G13		1.06±0.02	1.10±0.06
G14		1.14±0.03	1.92±0.20
G16			1.83±0.09
G17		1.23±0.10
G18			1.19±0.11
G20		1.22±0.25	1.65±0.11
G29	1.25±0.03	1.85±0.08	1.08±0.01
G30	1.09±0.01	2.20±0.03	1.15±0.03
G31	1.08±0.04	1.08±0.03	1.38±0.22
G32		1.14±0.03
G48			1.63±0.25
G49	1.08±0.02	1.68±0.16	1.10±0.01
G50	1.15±0.02	1.47±0.01	1.19±0.03
G51		1.49±0.02
G52	1.09±0.01	1.61±0.09
G54	1.18±0.04	1.33±0.06
G58		1.05±0.00	1.24±0.09
G59	1.04±0.02	1.51±0.11
G60		1.56±0.01	1.41±0.31
G61	1.14±0.03	1.42±0.04
J2		1.60±0.08	1.25±0.06
J3		1.14±0.01	1.39±0.20
J5		1.34±0.04
J7	1.08±0.03	1.75±0.14	1.09±0.03
J8	1.08±0.02	1.67±0.05	2.00±0.38
J9	1.08±0.02	1.52±0.16
J10			1.23±0.07
J11			1.13±0.11
J13		1.08±0.02	1.09±0.03
J14	1.09±0.03	1.12±0.02
J15	1.06±0.01	1.44±0.07	1.07±0.02
J17	1.14±0.04	1.44±0.17
J18		1.33±0.13
J19	1.09±0.01
J21	1.07±0.01	1.62±0.09
J22	1.07±0.01	1.71±0.15
J23	1.11±0.03	1.63±0.13
J24			1.12±0.06
J25		1.10±0.02
J26	1.08±0.01	1.78±0.11
J30
J31			1.14±0.07
J32
J35	1.07±0.01	1.45±0.19	1.12±0.02
J38	1.18±0.01	1.88±0.03
J40	1.10±0.03	1.73±0.26
J41			1.09±0.02
J42			1.33±0.05
J43	1.17±0.02	1.70±0.14
J49	1.13±0.03	2.43±0.23
J53	1.10±0.04	2.64±0.21
J57		2.20±0.02	1.12±0.00
Y5			1.19±0.03
Y7		1.28±0.06
Y18			1.09±0.04
Y20		1.96±0.12
Y23	1.10±0.01	1.88±0.14
Y33		1.73±0.05
Y34		1.36±0.05
Y37			1.09±0.02
Y39			1.06±0.02
Y41		1.33±0.11
Y44			1.57±0.17
Y45	1.13±0.04	1.52±0.05
Y53		1.82±0.30
Y54	1.07±0.02
PG1		1.31±0.10
PG3		1.07±0.01
PG5		1.11±0.07
PG7		1.19±0.05
PG9		1.38±0.23
PY1			1.27±0.08
PY3			2.48±0.19
PY4	1.46±0.16	1.83±0.14
PY5	1.24±0.04
PY9	1.15±0.01
PY15		1.21±0.06
PY16			1.05±0.01
PY18		1.20±0.06
