# Supplementary material for: Spatiotemporal dynamics of culturable endophytic microorganisms in Peucedanum praeruptorum Dunn and screening for plant growth-promoting strains
Source: Front Plant Sci. 2026 Apr 27;17:1811872. doi: 10.3389/fpls.2026.1811872 (PMC13158224; doi:10.3389/fpls.2026.1811872)
Supplement: Supplementary Figure S5 — Plant growth-promoting (PGP) traits of representative isolated strains. [file DataSheet1.zip]

Archive with 11 entries (10 files):
- Figure S5/
- Figure S5/inorganic phosphate solubilization-G31.jpg
- Figure S5/inorganic phosphate solubilization-J8.jpg
- Figure S5/organic phosphate solubilization-G29.jpg
- Figure S5/organic phosphate solubilization-G30.jpg
- Figure S5/organic phosphate solubilization-G31.jpg
- Figure S5/organic phosphate solubilization-J8.jpg
- Figure S5/potassium solubilization-G16.jpg
- Figure S5/potassium solubilization-G31.jpg
- Figure S5/potassium solubilization-G60.jpg
- Figure S5/potassium solubilization-PY3.jpg
